# Supplementary material for: Health Literacy and Oral Health Behaviors Among Dental Medicine Students: A Cross-Sectional Study
Source: Dent J (Basel). 2026 Jul 15;14(7):439. doi: 10.3390/dj14070439 (PMC13408259; doi:10.3390/dj14070439)
Supplement: Supplementary file 1 [file dentistry-14-00439-s001.zip]

Archive with 1 entries (1 files):
- dentistry-4334537-supplementary.pdf
